# Supplementary material for: A Novel Machine Learning Algorithm Combined With Multivariate Analysis for the Prognosis of Renal Collecting Duct Carcinoma
Source: Front Oncol. 2022 Jan 13;11:777735. doi: 10.3389/fonc.2021.777735 (PMC8792389; doi:10.3389/fonc.2021.777735)
Supplement: Supplementary file 1 [file DataSheet_1.xlsx]

## Sheet: Sheet1
Patient ID	Year of diagnosis	Age at diagnosis	Race recode	Sex	Marital status at diagnosis	PRCDA Region	Median family income	ICD-O-3 Histology	Diagnostic Confirmation	Laterality	T Stage	N Stage	M Stage	tumor size	Grade	Surgery Prim Site	Radiation recode	Chemotherapy recode (yes, no/unk)	Vital status recode (study cutoff used)	Survival months
1817907	2007	85	White	Male	Married (including common law)	Pacific Coast	13686	8319/3: Collecting duct carcinoma	Positive histology	Right - origin of primary	T4	N0	M1	90	Poorly differentiated; Grade III	RN	None/Unknown	No/Unknown	Dead	6
2947404	2007	65	Black	Male	Married (including common law)	Pacific Coast	10360	8319/3: Collecting duct carcinoma	Positive histology	Right - origin of primary	T1b	N0	M0	70	Poorly differentiated; Grade III	RN	None/Unknown	No/Unknown	Dead	115
3469612	2007	64	White	Male	Married (including common law)	Pacific Coast	12449	8319/3: Collecting duct carcinoma	Positive histology	Left - origin of primary	T1b	N0	M0	55	Moderately differentiated; Grade II	RN	None/Unknown	No/Unknown	Alive	119
4099581	2012	49	Black	Male	Single (never married)	Pacific Coast	11405	8319/3: Collecting duct carcinoma	Positive histology	Left - origin of primary	T1a	N0	M0	25	Moderately differentiated; Grade II	PN	None/Unknown	No/Unknown	Alive	48
4578885	2015	82	Asian or Pacific Islander	Female	Widowed	Pacific Coast	10360	8319/3: Collecting duct carcinoma	Positive histology	Left - origin of primary	T3a	N0	M0	24	Undifferentiated; anaplastic; Grade IV	RN	None/Unknown	No/Unknown	Dead	9
7843558	2011	80	White	Female	Widowed	East	8567	8319/3: Collecting duct carcinoma	Positive histology	Left - origin of primary	T3b	N0	M0	95	Poorly differentiated; Grade III	RN	None/Unknown	No/Unknown	Dead	10
8438850	2006	26	Black	Female	Married (including common law)	East	8930	8319/3: Collecting duct carcinoma	Positive histology	Right - origin of primary	T1a	N1	M0	32	Undifferentiated; anaplastic; Grade IV	RN	None/Unknown	No/Unknown	Dead	36
8450605	2006	41	White	Female	Married (including common law)	East	8567	8319/3: Collecting duct carcinoma	Positive histology	Left - origin of primary	T3a	N2	M1	62	Poorly differentiated; Grade III	RN	None/Unknown	Yes	Dead	7
8987279	2010	56	White	Female	Married (including common law)	East	10324	8319/3: Collecting duct carcinoma	Positive histology	Left - origin of primary	T3a	N0	M0	62	Undifferentiated; anaplastic; Grade IV	RN	None/Unknown	Yes	Alive	73
9052752	2012	69	White	Male	Married (including common law)	East	10995	8319/3: Collecting duct carcinoma	Positive histology	Left - origin of primary	T3b	N0	M0	120	Undifferentiated; anaplastic; Grade IV	RN	None/Unknown	No/Unknown	Dead	9
9482764	2013	69	White	Female	Married (including common law)	East	8567	8319/3: Collecting duct carcinoma	Positive histology	Left - origin of primary	T2	N0	M0	100	Undifferentiated; anaplastic; Grade IV	RN	None/Unknown	Yes	Dead	36
12850051	2005	69	Black	Male	Widowed	Northern Plains	9440	8319/3: Collecting duct carcinoma	Positive histology	Right - origin of primary	T1a	N0	M0	21	Poorly differentiated; Grade III	PN	None/Unknown	No/Unknown	Alive	138
13468924	2004	82	Black	Female	Widowed	Northern Plains	5612	8319/3: Collecting duct carcinoma	Positive histology	Right - origin of primary	T1a	N0	M0	35	Moderately differentiated; Grade II	RN	None/Unknown	No/Unknown	Dead	98
13477260	2004	60	White	Male	Married (including common law)	Northern Plains	7161	8319/3: Collecting duct carcinoma	Positive histology	Left - origin of primary	T2	N0	M0	95	Poorly differentiated; Grade III	RN	None/Unknown	No/Unknown	Dead	4
13482552	2004	43	Black	Male	Married (including common law)	Northern Plains	5612	8319/3: Collecting duct carcinoma	Positive histology	Left - origin of primary	T1b	N0	M0	45	Poorly differentiated; Grade III	RN	None/Unknown	No/Unknown	Alive	155
13482556	2004	60	White	Male	Married (including common law)	Northern Plains	7161	8319/3: Collecting duct carcinoma	Positive histology	Left - origin of primary	T3a	N0	M0	20	Undifferentiated; anaplastic; Grade IV	RN	None/Unknown	No/Unknown	Alive	146
13487225	2005	63	Black	Female	Married (including common law)	Northern Plains	5612	8319/3: Collecting duct carcinoma	Positive histology	Right - origin of primary	T3b	N1	M1	45	Undifferentiated; anaplastic; Grade IV	RN	None/Unknown	Yes	Dead	53
13516538	2006	52	Black	Male	Married (including common law)	Northern Plains	5612	8319/3: Collecting duct carcinoma	Positive histology	Right - origin of primary	T3b	N1	M1	80	Undifferentiated; anaplastic; Grade IV	RN	Beam radiation	Yes	Dead	3
13942330	2006	59	Black	Male	Married (including common law)	Northern Plains	5612	8319/3: Collecting duct carcinoma	Positive histology	Left - origin of primary	T3a	N0	M0	130	Poorly differentiated; Grade III	RN	None/Unknown	No/Unknown	Alive	124
13944015	2006	55	White	Male	Married (including common law)	Northern Plains	5612	8319/3: Collecting duct carcinoma	Positive histology	Left - origin of primary	T1b	N0	M1	65	Moderately differentiated; Grade II	RN	None/Unknown	Yes	Dead	40
13956339	2008	62	White	Male	Widowed	Northern Plains	7161	8319/3: Collecting duct carcinoma	Positive histology	Left - origin of primary	T3b	N0	M0	95	Poorly differentiated; Grade III	RN	None/Unknown	No/Unknown	Alive	96
13985995	2007	68	White	Male	Married (including common law)	Northern Plains	9440	8319/3: Collecting duct carcinoma	Positive histology	Right - origin of primary	T1a	N0	M0	9	Well differentiated; Grade I	PN	None/Unknown	No/Unknown	Dead	50
14018336	2008	59	White	Male	Married (including common law)	Northern Plains	5612	8319/3: Collecting duct carcinoma	Positive histology	Right - origin of primary	T1b	N0	M0	55	Undifferentiated; anaplastic; Grade IV	RN	None/Unknown	No/Unknown	Dead	42
14059377	2009	60	Black	Female	Single (never married)	Northern Plains	5612	8319/3: Collecting duct carcinoma	Positive histology	Right - origin of primary	T1a	N0	M0	35	Undifferentiated; anaplastic; Grade IV	RN	None/Unknown	No/Unknown	Alive	95
14071565	2009	67	White	Female	Married (including common law)	Northern Plains	7161	8319/3: Collecting duct carcinoma	Positive histology	Right - origin of primary	T1a	N0	M0	20	Well differentiated; Grade I	RN	None/Unknown	No/Unknown	Alive	86
14074289	2009	77	White	Male	Married (including common law)	Northern Plains	7161	8319/3: Collecting duct carcinoma	Positive histology	Left - origin of primary	T4	N2	M1	145	Moderately differentiated; Grade II	RN	None/Unknown	No/Unknown	Dead	0
14496210	2010	58	White	Female	Married (including common law)	Northern Plains	7161	8319/3: Collecting duct carcinoma	Positive histology	Left - origin of primary	T1a	N0	M0	23	Moderately differentiated; Grade II	RN	None/Unknown	Yes	Alive	82
14548387	2011	57	White	Male	Married (including common law)	Northern Plains	9440	8319/3: Collecting duct carcinoma	Positive histology	Right - origin of primary	T1b	N2	M1	70	Poorly differentiated; Grade III	none	None/Unknown	No/Unknown	Dead	3
14578879	2012	75	White	Female	Married (including common law)	Northern Plains	7161	8319/3: Collecting duct carcinoma	Positive histology	Left - origin of primary	T4	N1	M1	110	Poorly differentiated; Grade III	none	None/Unknown	Yes	Dead	4
14579264	2012	45	Asian or Pacific Islander	Male	Married (including common law)	Northern Plains	9440	8319/3: Collecting duct carcinoma	Positive histology	Left - origin of primary	T3a	N2	M1	85	Poorly differentiated; Grade III	RN	None/Unknown	Yes	Dead	16
15102312	2015	69	Black	Male	Divorced	Northern Plains	5612	8319/3: Collecting duct carcinoma	Positive histology	Right - origin of primary	T3c	N1	M1	72	Poorly differentiated; Grade III	none	Beam radiation	Yes	Dead	4
15719026	2004	78	Asian or Pacific Islander	Male	Married (including common law)	Pacific Coast	9337	8319/3: Collecting duct carcinoma	Positive histology	Left - origin of primary	T4	N2	M1	65	Moderately differentiated; Grade II	RN	None/Unknown	No/Unknown	Dead	10
16121461	2004	53	White	Male	Married (including common law)	Pacific Coast	6617	8319/3: Collecting duct carcinoma	Positive histology	Left - origin of primary	T3a	N2	M0	53	Poorly differentiated; Grade III	PN	None/Unknown	No/Unknown	Dead	22
16134554	2004	69	Asian or Pacific Islander	Female	Married (including common law)	Pacific Coast	9337	8319/3: Collecting duct carcinoma	Positive histology	Left - origin of primary	T4	N1	M0	48	Poorly differentiated; Grade III	RN	None/Unknown	Yes	Dead	53
16483732	2008	41	White	Female	Married (including common law)	Pacific Coast	9337	8319/3: Collecting duct carcinoma	Positive histology	Right - origin of primary	T3a	N2	M1	170	Undifferentiated; anaplastic; Grade IV	RN	None/Unknown	Yes	Alive	99
19016429	2006	82	White	Female	Widowed	Northern Plains	6304	8319/3: Collecting duct carcinoma	Positive histology	Right - origin of primary	T3a	N0	M1	37	Poorly differentiated; Grade III	RN	Beam radiation	Yes	Dead	5
19118425	2016	60	White	Female	Married (including common law)	Northern Plains	6971	8319/3: Collecting duct carcinoma	Positive histology	Left - origin of primary	c4	c0	c0	33	Moderately differentiated; Grade II	none	None/Unknown	No/Unknown	Dead	4
19120946	2012	79	White	Male	Married (including common law)	Northern Plains	7024	8319/3: Collecting duct carcinoma	Positive histology	Left - origin of primary	T4	N0	M0	110	Poorly differentiated; Grade III	RN	None/Unknown	No/Unknown	Dead	16
19579053	2004	69	White	Male	Married (including common law)	Northern Plains	8448	8319/3: Collecting duct carcinoma	Positive histology	Right - origin of primary	T3a	N0	M0	45	Undifferentiated; anaplastic; Grade IV	RN	None/Unknown	No/Unknown	Dead	29
19583953	2005	54	White	Male	Married (including common law)	Northern Plains	6971	8319/3: Collecting duct carcinoma	Positive histology	Left - origin of primary	T1a	N0	M0	27	Moderately differentiated; Grade II	RN	None/Unknown	No/Unknown	Alive	143
19621705	2006	75	White	Male	Married (including common law)	Northern Plains	6304	8319/3: Collecting duct carcinoma	Positive histology	Left - origin of primary	T4	N1	M0	70	Poorly differentiated; Grade III	RN	None/Unknown	Yes	Dead	19
19637287	2006	59	White	Male	Married (including common law)	Northern Plains	7818	8319/3: Collecting duct carcinoma	Positive histology	Right - origin of primary	T1a	N0	M0	27	Moderately differentiated; Grade II	RN	None/Unknown	No/Unknown	Alive	121
19652210	2007	64	Black	Male	Widowed	Northern Plains	7818	8319/3: Collecting duct carcinoma	Positive histology	Right - origin of primary	T1a	N0	M0	30	Well differentiated; Grade I	RN	None/Unknown	No/Unknown	Alive	111
20050219	2008	52	Black	Female	Divorced	Northern Plains	7818	8319/3: Collecting duct carcinoma	Positive histology	Left - origin of primary	T2	N0	M0	90	Moderately differentiated; Grade II	RN	None/Unknown	No/Unknown	Dead	91
22073130	2006	77	White	Male	Married (including common law)	Southwest	6894	8319/3: Collecting duct carcinoma	Positive histology	Right - origin of primary	T3a	N1	M1	130	Poorly differentiated; Grade III	RN	None/Unknown	No/Unknown	Dead	0
22111969	2008	87	White	Female	Widowed	Southwest	6654	8319/3: Collecting duct carcinoma	Positive histology	Left - origin of primary	T3NOS	N1	M1	50	Poorly differentiated; Grade III	RN	None/Unknown	Yes	Dead	25
22474803	2011	73	White	Male	Married (including common law)	Southwest	6406	8319/3: Collecting duct carcinoma	Positive histology	Right - origin of primary	T3a	N0	M0	40	Undifferentiated; anaplastic; Grade IV	RN	None/Unknown	No/Unknown	Alive	70
22561760	2015	56	White	Male	Married (including common law)	Southwest	4426	8319/3: Collecting duct carcinoma	Positive histology	Left - origin of primary	T1b	N1	M1	56	Poorly differentiated; Grade III	none	Beam radiation	Yes	Dead	5
25223888	2005	71	White	Male	Married (including common law)	Pacific Coast	8193	8319/3: Collecting duct carcinoma	Positive histology	Right - origin of primary	T3b	N2	M1	120	Poorly differentiated; Grade III	RN	Beam radiation	No/Unknown	Dead	11
25307160	2006	61	White	Male	Married (including common law)	Pacific Coast	7667	8319/3: Collecting duct carcinoma	Positive histology	Right - origin of primary	T3b	N0	M0	70	Undifferentiated; anaplastic; Grade IV	RN	None/Unknown	No/Unknown	Dead	41
25773270	2004	21	White	Male	Single (never married)	Pacific Coast	10551	8319/3: Collecting duct carcinoma	Positive histology	Left - origin of primary	T2	N2	M1	74	Poorly differentiated; Grade III	none	None/Unknown	Yes	Dead	3
25784485	2004	33	Black	Male	Single (never married)	Pacific Coast	10551	8319/3: Collecting duct carcinoma	Positive histology	Right - origin of primary	T4	N0	M0	67	Undifferentiated; anaplastic; Grade IV	RN	None/Unknown	No/Unknown	Dead	12
25794937	2004	62	White	Male	Married (including common law)	Pacific Coast	10551	8319/3: Collecting duct carcinoma	Positive histology	Left - origin of primary	T1a	N0	M0	25	Moderately differentiated; Grade II	RN	None/Unknown	No/Unknown	Alive	146
25826551	2005	63	White	Male	Married (including common law)	Pacific Coast	7909	8319/3: Collecting duct carcinoma	Positive histology	Left - origin of primary	T3a	N0	M0	50	Poorly differentiated; Grade III	RN	None/Unknown	No/Unknown	Alive	135
25870301	2006	72	White	Female	Married (including common law)	Pacific Coast	7909	8319/3: Collecting duct carcinoma	Positive histology	Left - origin of primary	T3a	N0	M0	60	Undifferentiated; anaplastic; Grade IV	RN	None/Unknown	No/Unknown	Dead	18
25879149	2006	23	Black	Female	Single (never married)	Pacific Coast	7667	8319/3: Collecting duct carcinoma	Positive histology	Right - origin of primary	T1b	N0	M0	60	Undifferentiated; anaplastic; Grade IV	RN	None/Unknown	No/Unknown	Dead	4
26308239	2007	60	White	Female	Divorced	Pacific Coast	9118	8319/3: Collecting duct carcinoma	Positive histology	Right - origin of primary	T1b	N0	M0	43	Poorly differentiated; Grade III	RN	None/Unknown	No/Unknown	Alive	115
26309850	2007	46	White	Male	Widowed	Pacific Coast	10551	8319/3: Collecting duct carcinoma	Positive histology	Left - origin of primary	T1b	N0	M0	53	Poorly differentiated; Grade III	RN	None/Unknown	No/Unknown	Alive	116
26352815	2008	54	White	Male	Divorced	Pacific Coast	9118	8319/3: Collecting duct carcinoma	Positive histology	Left - origin of primary	T3a	N0	M1	40	Poorly differentiated; Grade III	RN	Beam radiation	No/Unknown	Dead	7
26456222	2010	61	White	Male	Single (never married)	Pacific Coast	10551	8319/3: Collecting duct carcinoma	Positive histology	Left - origin of primary	T1a	N0	M0	35	Poorly differentiated; Grade III	PN	None/Unknown	No/Unknown	Alive	75
26895180	2011	50	Asian or Pacific Islander	Male	Married (including common law)	Pacific Coast	10551	8319/3: Collecting duct carcinoma	Positive histology	Left - origin of primary	T3a	N0	M1	45	Undifferentiated; anaplastic; Grade IV	RN	None/Unknown	Yes	Dead	41
26910500	2011	45	White	Male	Married (including common law)	Pacific Coast	10551	8319/3: Collecting duct carcinoma	Positive histology	Left - origin of primary	T3a	N1	M0	30	Undifferentiated; anaplastic; Grade IV	RN	None/Unknown	Yes	Dead	6
26972172	2013	64	Asian or Pacific Islander	Male	Married (including common law)	Pacific Coast	10551	8319/3: Collecting duct carcinoma	Positive histology	Left - origin of primary	T1a	N0	M0	25	Moderately differentiated; Grade II	RN	None/Unknown	No/Unknown	Alive	46
26999214	2013	52	White	Female	Divorced	Pacific Coast	9118	8319/3: Collecting duct carcinoma	Positive histology	Right - origin of primary	T3b	N0	M0	85	Undifferentiated; anaplastic; Grade IV	RN	None/Unknown	No/Unknown	Dead	8
28563118	2005	76	White	Female	Married (including common law)	Southwest	7883	8319/3: Collecting duct carcinoma	Positive histology	Left - origin of primary	T1b	N0	M0	44	Undifferentiated; anaplastic; Grade IV	RN	None/Unknown	No/Unknown	Dead	95
28567234	2005	54	White	Male	Married (including common law)	Southwest	7354	8319/3: Collecting duct carcinoma	Positive histology	Right - origin of primary	T1b	N0	M0	50	Poorly differentiated; Grade III	RN	None/Unknown	No/Unknown	Dead	13
28963822	2006	65	White	Male	Married (including common law)	Southwest	7883	8319/3: Collecting duct carcinoma	Positive histology	Left - origin of primary	T3a	N1	M0	63	Poorly differentiated; Grade III	RN	Beam radiation	No/Unknown	Dead	21
28970919	2007	53	White	Female	Married (including common law)	Southwest	6273	8319/3: Collecting duct carcinoma	Positive histology	Left - origin of primary	T1a	N0	M0	12	Poorly differentiated; Grade III	RN	None/Unknown	No/Unknown	Alive	113
30458121	2012	78	White	Female	Widowed	East	8353	8319/3: Collecting duct carcinoma	Positive histology	Left - origin of primary	T1a	N0	M0	25	Undifferentiated; anaplastic; Grade IV	RN	None/Unknown	No/Unknown	Dead	39
30949126	2004	43	White	Male	Married (including common law)	East	8353	8319/3: Collecting duct carcinoma	Positive histology	Right - origin of primary	T1a	N0	M0	30	Poorly differentiated; Grade III	RN	None/Unknown	No/Unknown	Alive	151
31365477	2006	55	White	Female	Married (including common law)	East	8353	8319/3: Collecting duct carcinoma	Positive histology	Left - origin of primary	T4	N1	M1	60	Poorly differentiated; Grade III	RN	None/Unknown	Yes	Dead	9
31388814	2006	52	Black	Male	Divorced	East	6570	8319/3: Collecting duct carcinoma	Positive histology	Right - origin of primary	T3NOS	N2	M1	80	Poorly differentiated; Grade III	RN	None/Unknown	Yes	Dead	3
31414939	2008	55	Black	Female	Single (never married)	East	8353	8319/3: Collecting duct carcinoma	Positive histology	Right - origin of primary	T3a	N1	M1	44	Poorly differentiated; Grade III	RN	None/Unknown	Yes	Dead	7
31420283	2009	48	White	Male	Divorced	East	8353	8319/3: Collecting duct carcinoma	Positive histology	Right - origin of primary	T3a	N0	M0	70	Poorly differentiated; Grade III	RN	None/Unknown	No/Unknown	Dead	11
31463147	2010	63	Black	Female	Married (including common law)	East	6570	8319/3: Collecting duct carcinoma	Positive histology	Left - origin of primary	T1a	N0	M0	35	Well differentiated; Grade I	RN	None/Unknown	No/Unknown	Alive	77
31481819	2011	41	Black	Male	Divorced	East	7280	8319/3: Collecting duct carcinoma	Positive histology	Left - origin of primary	T3a	N1	M0	70	Undifferentiated; anaplastic; Grade IV	RN	None/Unknown	Yes	Dead	23
31511048	2012	42	White	Female	Married (including common law)	East	8609	8319/3: Collecting duct carcinoma	Positive histology	Left - origin of primary	T1b	N0	M0	57	Poorly differentiated; Grade III	RN	None/Unknown	No/Unknown	Alive	54
31883383	2012	38	Black	Male	Married (including common law)	East	7280	8319/3: Collecting duct carcinoma	Positive histology	Left - origin of primary	T3a	N1	M0	85	Undifferentiated; anaplastic; Grade IV	RN	None/Unknown	No/Unknown	Dead	11
31910029	2013	48	White	Female	Single (never married)	East	8353	8319/3: Collecting duct carcinoma	Positive histology	Left - origin of primary	T1b	N2	M1	46	Undifferentiated; anaplastic; Grade IV	RN	None/Unknown	Yes	Alive	44
31963378	2014	53	White	Male	Married (including common law)	East	8353	8319/3: Collecting duct carcinoma	Positive histology	Left - origin of primary	T3c	N2	M1	13	Poorly differentiated; Grade III	RN	Beam radiation	Yes	Dead	30
32500112	2006	87	White	Female	Single (never married)	Pacific Coast	9053	8319/3: Collecting duct carcinoma	Positive histology	Right - origin of primary	T1a	N0	M0	20	Poorly differentiated; Grade III	RN	None/Unknown	No/Unknown	Dead	2
33525990	2010	65	Asian or Pacific Islander	Male	Married (including common law)	Pacific Coast	12270	8319/3: Collecting duct carcinoma	Positive histology	Left - origin of primary	T1b	N1	M1	50	Moderately differentiated; Grade II	none	None/Unknown	No/Unknown	Dead	2
33534133	2011	53	White	Female	Married (including common law)	Pacific Coast	12270	8319/3: Collecting duct carcinoma	Positive histology	Left - origin of primary	T3a	N2	M0	106	Undifferentiated; anaplastic; Grade IV	RN	Beam radiation	Yes	Dead	19
33855660	2011	48	White	Male	Single (never married)	Pacific Coast	9053	8319/3: Collecting duct carcinoma	Positive histology	Left - origin of primary	T3a	N2	M1	120	Undifferentiated; anaplastic; Grade IV	none	None/Unknown	Yes	Dead	1
33857780	2011	70	White	Male	Married (including common law)	Pacific Coast	12270	8319/3: Collecting duct carcinoma	Positive histology	Left - origin of primary	T3a	N1	M0	45	Undifferentiated; anaplastic; Grade IV	RN	Beam radiation	Yes	Dead	19
33864924	2011	81	White	Male	Married (including common law)	Pacific Coast	12270	8319/3: Collecting duct carcinoma	Positive histology	Right - origin of primary	T1b	N0	M0	55	Undifferentiated; anaplastic; Grade IV	RN	None/Unknown	No/Unknown	Dead	24
33877294	2012	64	White	Male	Married (including common law)	Pacific Coast	12270	8319/3: Collecting duct carcinoma	Positive histology	Left - origin of primary	T3b	N2	M1	130	Poorly differentiated; Grade III	RN	None/Unknown	No/Unknown	Dead	0
35590608	2010	64	White	Male	Married (including common law)	Pacific Coast	6827	8319/3: Collecting duct carcinoma	Positive histology	Right - origin of primary	T3b	N2	M0	80	Undifferentiated; anaplastic; Grade IV	RN	None/Unknown	No/Unknown	Dead	2
37818591	2004	41	White	Male	Married (including common law)	Pacific Coast	6827	8319/3: Collecting duct carcinoma	Positive histology	Right - origin of primary	T1a	N0	M0	20	Well differentiated; Grade I	RN	None/Unknown	No/Unknown	Alive	149
38320613	2006	66	Black	Male	Divorced	Pacific Coast	6827	8319/3: Collecting duct carcinoma	Positive histology	Left - origin of primary	T1b	N0	M0	55	Moderately differentiated; Grade II	RN	None/Unknown	No/Unknown	Dead	18
38358940	2006	67	White	Male	Married (including common law)	Pacific Coast	6827	8319/3: Collecting duct carcinoma	Positive histology	Left - origin of primary	T1a	N0	M0	20	Poorly differentiated; Grade III	PN	None/Unknown	No/Unknown	Alive	125
38811817	2007	40	White	Male	Single (never married)	Pacific Coast	6827	8319/3: Collecting duct carcinoma	Positive histology	Right - origin of primary	T3a	N0	M0	85	Undifferentiated; anaplastic; Grade IV	RN	None/Unknown	No/Unknown	Dead	21
38836432	2007	26	White	Female	Single (never married)	Pacific Coast	6827	8319/3: Collecting duct carcinoma	Positive histology	Right - origin of primary	T4	N1	M1	40	Poorly differentiated; Grade III	none	None/Unknown	Yes	Dead	7
38918369	2008	70	White	Female	Married (including common law)	Pacific Coast	6827	8319/3: Collecting duct carcinoma	Positive histology	Left - origin of primary	T3b	N2	M1	90	Poorly differentiated; Grade III	RN	None/Unknown	No/Unknown	Dead	8
39349125	2009	34	White	Male	Single (never married)	Pacific Coast	6827	8319/3: Collecting duct carcinoma	Positive histology	Right - origin of primary	T3a	N2	M0	80	Undifferentiated; anaplastic; Grade IV	RN	None/Unknown	No/Unknown	Dead	8
39406444	2010	57	White	Male	Married (including common law)	Pacific Coast	6827	8319/3: Collecting duct carcinoma	Positive histology	Left - origin of primary	T2	N0	M0	73	Moderately differentiated; Grade II	RN	None/Unknown	No/Unknown	Alive	82
39415434	2010	62	White	Male	Married (including common law)	Pacific Coast	6827	8319/3: Collecting duct carcinoma	Positive histology	Right - origin of primary	T3a	N1	M0	93	Poorly differentiated; Grade III	RN	None/Unknown	Yes	Alive	75
39430514	2010	75	Asian or Pacific Islander	Female	Single (never married)	Pacific Coast	6827	8319/3: Collecting duct carcinoma	Positive histology	Left - origin of primary	T1a	N0	M0	30	Poorly differentiated; Grade III	RN	None/Unknown	No/Unknown	Dead	14
39946332	2012	74	Black	Male	Widowed	Pacific Coast	6827	8319/3: Collecting duct carcinoma	Positive histology	Right - origin of primary	T1b	N0	M1	65	Undifferentiated; anaplastic; Grade IV	RN	None/Unknown	No/Unknown	Dead	1
39947575	2012	81	White	Male	Married (including common law)	Pacific Coast	6827	8319/3: Collecting duct carcinoma	Positive histology	Left - origin of primary	T3a	N0	M0	75	Poorly differentiated; Grade III	RN	None/Unknown	No/Unknown	Dead	29
39979201	2012	89	White	Male	Married (including common law)	Pacific Coast	6827	8319/3: Collecting duct carcinoma	Positive histology	Right - origin of primary	T4	N2	M1	80	Poorly differentiated; Grade III	none	None/Unknown	Yes	Dead	3
39998432	2013	39	White	Male	Single (never married)	Pacific Coast	6827	8319/3: Collecting duct carcinoma	Positive histology	Left - origin of primary	T3b	N0	M0	170	Undifferentiated; anaplastic; Grade IV	RN	None/Unknown	No/Unknown	Dead	37
40005834	2012	80	White	Male	Married (including common law)	Pacific Coast	6827	8319/3: Collecting duct carcinoma	Positive histology	Right - origin of primary	T3a	N2	M0	72	Poorly differentiated; Grade III	RN	None/Unknown	No/Unknown	Dead	17
40411884	2013	55	White	Male	Married (including common law)	Pacific Coast	6827	8319/3: Collecting duct carcinoma	Positive histology	Left - origin of primary	T3a	N1	M1	76	Poorly differentiated; Grade III	RN	None/Unknown	Yes	Dead	9
40490138	2014	67	White	Male	Separated	Pacific Coast	6827	8319/3: Collecting duct carcinoma	Positive histology	Right - origin of primary	T3a	N1	M0	73	Undifferentiated; anaplastic; Grade IV	RN	None/Unknown	Yes	Dead	4
40990235	2016	77	White	Male	Married (including common law)	Pacific Coast	6827	8319/3: Collecting duct carcinoma	Positive histology	Left - origin of primary	c3	c1	p1	55	Undifferentiated; anaplastic; Grade IV	none	None/Unknown	No/Unknown	Dead	1
42236088	2012	76	White	Male	Married (including common law)	Pacific Coast	5518	8319/3: Collecting duct carcinoma	Positive histology	Right - origin of primary	T3b	N0	M0	90	Poorly differentiated; Grade III	RN	None/Unknown	No/Unknown	Dead	15
46100573	2004	88	White	Female	Widowed	Pacific Coast	8182	8319/3: Collecting duct carcinoma	Positive histology	Right - origin of primary	T3a	N0	M0	50	Poorly differentiated; Grade III	RN	None/Unknown	No/Unknown	Dead	15
47181306	2004	71	White	Female	Married (including common law)	Pacific Coast	8182	8319/3: Collecting duct carcinoma	Positive histology	Right - origin of primary	T3a	N0	M1	75	Poorly differentiated; Grade III	RN	None/Unknown	No/Unknown	Dead	3
47187796	2005	72	White	Male	Married (including common law)	Pacific Coast	8182	8319/3: Collecting duct carcinoma	Positive histology	Right - origin of primary	T3a	N0	M1	35	Poorly differentiated; Grade III	RN	None/Unknown	No/Unknown	Dead	9
48310323	2006	58	White	Female	Married (including common law)	Pacific Coast	9308	8319/3: Collecting duct carcinoma	Positive histology	Right - origin of primary	T1b	N2	M1	50	Poorly differentiated; Grade III	none	None/Unknown	Yes	Dead	4
48845153	2004	55	Black	Male	Married (including common law)	Pacific Coast	6885	8319/3: Collecting duct carcinoma	Positive histology	Left - origin of primary	T3b	N2	M1	115	Poorly differentiated; Grade III	RN	None/Unknown	Yes	Dead	4
48875177	2004	57	Black	Male	Married (including common law)	Pacific Coast	8365	8319/3: Collecting duct carcinoma	Positive histology	Right - origin of primary	T1b	N0	M0	50	Poorly differentiated; Grade III	RN	None/Unknown	No/Unknown	Dead	30
48891357	2005	58	White	Male	Married (including common law)	Pacific Coast	6317	8319/3: Collecting duct carcinoma	Positive histology	Left - origin of primary	T1a	N0	M0	25	Moderately differentiated; Grade II	RN	None/Unknown	No/Unknown	Dead	73
49320992	2005	82	White	Male	Married (including common law)	Pacific Coast	5979	8319/3: Collecting duct carcinoma	Positive histology	Right - origin of primary	T3a	N0	M0	49	Undifferentiated; anaplastic; Grade IV	RN	None/Unknown	No/Unknown	Dead	25
49399616	2004	48	White	Male	Married (including common law)	Pacific Coast	7848	8319/3: Collecting duct carcinoma	Positive histology	Left - origin of primary	T4	N1	M1	75	Undifferentiated; anaplastic; Grade IV	RN	None/Unknown	No/Unknown	Dead	0
49415100	2005	85	White	Male	Single (never married)	Pacific Coast	8308	8319/3: Collecting duct carcinoma	Positive histology	Right - origin of primary	T1a	N0	M0	35	Moderately differentiated; Grade II	RN	None/Unknown	No/Unknown	Dead	83
49440327	2005	59	White	Male	Divorced	Pacific Coast	9224	8319/3: Collecting duct carcinoma	Positive histology	Left - origin of primary	T1a	N0	M0	32	Poorly differentiated; Grade III	RN	None/Unknown	No/Unknown	Alive	139
49854998	2005	45	White	Male	Married (including common law)	Pacific Coast	8660	8319/3: Collecting duct carcinoma	Positive histology	Right - origin of primary	T3b	N0	M0	65	Poorly differentiated; Grade III	RN	None/Unknown	No/Unknown	Dead	24
49895911	2005	52	White	Male	Married (including common law)	Pacific Coast	5391	8319/3: Collecting duct carcinoma	Positive histology	Right - origin of primary	T1a	N0	M0	26	Poorly differentiated; Grade III	RN	None/Unknown	No/Unknown	Dead	13
49906116	2006	71	White	Female	Widowed	Pacific Coast	9173	8319/3: Collecting duct carcinoma	Positive histology	Left - origin of primary	T4	N0	M0	45	Poorly differentiated; Grade III	RN	Beam radiation	No/Unknown	Dead	33
49937416	2007	72	White	Female	Widowed	Pacific Coast	8182	8319/3: Collecting duct carcinoma	Positive histology	Left - origin of primary	T3a	N1	M1	54	Undifferentiated; anaplastic; Grade IV	RN	None/Unknown	Yes	Dead	2
49951777	2006	81	White	Male	Married (including common law)	Pacific Coast	8182	8319/3: Collecting duct carcinoma	Positive histology	Left - origin of primary	T1b	N0	M0	70	Undifferentiated; anaplastic; Grade IV	RN	None/Unknown	No/Unknown	Dead	22
50443357	2006	65	White	Male	Married (including common law)	Pacific Coast	6317	8319/3: Collecting duct carcinoma	Positive histology	Left - origin of primary	T4	N1	M0	112	Poorly differentiated; Grade III	RN	None/Unknown	No/Unknown	Dead	1
50969329	2007	59	White	Female	Single (never married)	Pacific Coast	9224	8319/3: Collecting duct carcinoma	Positive histology	Left - origin of primary	T1a	N0	M0	35	Poorly differentiated; Grade III	RN	None/Unknown	No/Unknown	Alive	112
50998602	2007	85	White	Male	Married (including common law)	Pacific Coast	6317	8319/3: Collecting duct carcinoma	Positive histology	Left - origin of primary	T1b	N0	M0	50	Poorly differentiated; Grade III	RN	None/Unknown	No/Unknown	Dead	10
51007624	2007	57	Asian or Pacific Islander	Male	Married (including common law)	Pacific Coast	9224	8319/3: Collecting duct carcinoma	Positive histology	Left - origin of primary	T3a	N0	M1	32	Undifferentiated; anaplastic; Grade IV	RN	Beam radiation	Yes	Dead	6
51020589	2007	52	White	Female	Married (including common law)	Pacific Coast	6885	8319/3: Collecting duct carcinoma	Positive histology	Right - origin of primary	T3b	N1	M0	90	Poorly differentiated; Grade III	RN	None/Unknown	No/Unknown	Dead	23
51029996	2008	61	White	Female	Widowed	Pacific Coast	7082	8319/3: Collecting duct carcinoma	Positive histology	Left - origin of primary	T3b	N2	M1	170	Undifferentiated; anaplastic; Grade IV	RN	Beam radiation	Yes	Dead	6
51091656	2008	59	White	Male	Divorced	Pacific Coast	6317	8319/3: Collecting duct carcinoma	Positive histology	Left - origin of primary	T3b	N1	M1	57	Undifferentiated; anaplastic; Grade IV	RN	Beam radiation	No/Unknown	Dead	24
51510753	2008	71	Black	Female	Married (including common law)	Pacific Coast	5518	8319/3: Collecting duct carcinoma	Positive histology	Left - origin of primary	T3a	N1	M1	55	Moderately differentiated; Grade II	RN	None/Unknown	No/Unknown	Dead	10
51558676	2008	58	White	Male	Married (including common law)	Pacific Coast	8182	8319/3: Collecting duct carcinoma	Positive histology	Left - origin of primary	T3a	N1	M1	74	Poorly differentiated; Grade III	RN	None/Unknown	Yes	Alive	96
51586985	2008	53	White	Female	Married (including common law)	Pacific Coast	6159	8319/3: Collecting duct carcinoma	Positive histology	Left - origin of primary	T3a	N1	M1	50	Undifferentiated; anaplastic; Grade IV	RN	None/Unknown	Yes	Dead	9
52085919	2009	62	Black	Female	Single (never married)	Pacific Coast	6538	8319/3: Collecting duct carcinoma	Positive histology	Right - origin of primary	T1a	N0	M0	30	Moderately differentiated; Grade II	RN	None/Unknown	No/Unknown	Dead	26
52111691	2009	60	White	Female	Married (including common law)	Pacific Coast	6885	8319/3: Collecting duct carcinoma	Positive histology	Right - origin of primary	T1b	N0	M0	42	Poorly differentiated; Grade III	RN	None/Unknown	No/Unknown	Dead	23
52166879	2009	74	White	Male	Married (including common law)	Pacific Coast	6317	8319/3: Collecting duct carcinoma	Positive histology	Right - origin of primary	T3b	N0	M0	55	Undifferentiated; anaplastic; Grade IV	RN	None/Unknown	No/Unknown	Dead	8
52724102	2010	56	Black	Male	Single (never married)	Pacific Coast	6317	8319/3: Collecting duct carcinoma	Positive histology	Left - origin of primary	T3b	N0	M0	90	Poorly differentiated; Grade III	RN	None/Unknown	No/Unknown	Dead	10
53157784	2010	59	White	Male	Married (including common law)	Pacific Coast	9224	8319/3: Collecting duct carcinoma	Positive histology	Right - origin of primary	T3a	N2	M0	150	Undifferentiated; anaplastic; Grade IV	RN	None/Unknown	Yes	Alive	76
53304231	2012	62	White	Female	Married (including common law)	Pacific Coast	9224	8319/3: Collecting duct carcinoma	Positive histology	Left - origin of primary	T1a	N0	M1	16	Poorly differentiated; Grade III	none	Beam radiation	No/Unknown	Dead	2
53702218	2011	49	Black	Female	Single (never married)	Pacific Coast	7082	8319/3: Collecting duct carcinoma	Positive histology	Right - origin of primary	T2	N0	M0	96	Moderately differentiated; Grade II	RN	None/Unknown	No/Unknown	Alive	61
53742944	2012	68	White	Male	Married (including common law)	Pacific Coast	9308	8319/3: Collecting duct carcinoma	Positive histology	Right - origin of primary	T3a	N1	M1	100	Undifferentiated; anaplastic; Grade IV	RN	None/Unknown	No/Unknown	Dead	1
53787325	2012	84	White	Female	Divorced	Pacific Coast	7593	8319/3: Collecting duct carcinoma	Positive histology	Right - origin of primary	T3b	N0	M0	85	Undifferentiated; anaplastic; Grade IV	RN	None/Unknown	No/Unknown	Dead	0
53868037	2013	64	White	Male	Married (including common law)	Pacific Coast	9224	8319/3: Collecting duct carcinoma	Positive histology	Right - origin of primary	T4	N0	M1	70	Poorly differentiated; Grade III	RN	Beam radiation	Yes	Dead	9
54313917	2013	24	White	Male	Single (never married)	Pacific Coast	6317	8319/3: Collecting duct carcinoma	Positive histology	Right - origin of primary	T2	N0	M1	115	Poorly differentiated; Grade III	none	None/Unknown	Yes	Dead	22
54319930	2013	59	Black	Male	Single (never married)	Pacific Coast	7082	8319/3: Collecting duct carcinoma	Positive histology	Right - origin of primary	T3a	N0	M0	36	Undifferentiated; anaplastic; Grade IV	RN	None/Unknown	No/Unknown	Alive	38
54417799	2014	66	White	Male	Married (including common law)	Pacific Coast	9224	8319/3: Collecting duct carcinoma	Positive histology	Right - origin of primary	T3a	N0	M1	55	Poorly differentiated; Grade III	RN	None/Unknown	Yes	Dead	5
54925710	2015	60	White	Male	Married (including common law)	Pacific Coast	5518	8319/3: Collecting duct carcinoma	Positive histology	Right - origin of primary	T3c	N1	M1	82	Poorly differentiated; Grade III	RN	None/Unknown	No/Unknown	Dead	5
57491131	2008	75	White	Male	Widowed	East	6861	8319/3: Collecting duct carcinoma	Positive histology	Right - origin of primary	T3a	N0	M0	82	Undifferentiated; anaplastic; Grade IV	RN	None/Unknown	No/Unknown	Dead	7
57918379	2011	80	White	Male	Widowed	East	6861	8319/3: Collecting duct carcinoma	Positive histology	Right - origin of primary	T3a	N0	M0	49	Poorly differentiated; Grade III	RN	None/Unknown	No/Unknown	Alive	61
58001003	2004	55	White	Male	Married (including common law)	East	4956	8319/3: Collecting duct carcinoma	Positive histology	Left - origin of primary	T3c	N2	M0	140	Poorly differentiated; Grade III	RN	None/Unknown	No/Unknown	Dead	3
58015733	2005	55	White	Male	Divorced	East	5605	8319/3: Collecting duct carcinoma	Positive histology	Right - origin of primary	T3a	N1	M1	35	Undifferentiated; anaplastic; Grade IV	RN	Beam radiation	No/Unknown	Dead	3
58371531	2006	56	White	Male	Married (including common law)	East	4163	8319/3: Collecting duct carcinoma	Positive histology	Left - origin of primary	T1a	N0	M1	27	Undifferentiated; anaplastic; Grade IV	none	Beam radiation	Yes	Dead	4
58433167	2007	41	Black	Female	Married (including common law)	East	5347	8319/3: Collecting duct carcinoma	Positive histology	Left - origin of primary	T4	N1	M1	72	Poorly differentiated; Grade III	RN	None/Unknown	Yes	Dead	11
58443673	2006	55	White	Male	Married (including common law)	East	4696	8319/3: Collecting duct carcinoma	Positive histology	Right - origin of primary	T1b	N0	M0	55	Undifferentiated; anaplastic; Grade IV	RN	None/Unknown	No/Unknown	Dead	15
58801650	2009	74	White	Female	Widowed	East	5045	8319/3: Collecting duct carcinoma	Positive histology	Left - origin of primary	T1a	N0	M0	8	Poorly differentiated; Grade III	RN	None/Unknown	No/Unknown	Alive	94
58867405	2011	76	White	Male	Married (including common law)	East	4769	8319/3: Collecting duct carcinoma	Positive histology	Left - origin of primary	T3a	N0	M0	45	Moderately differentiated; Grade II	RN	None/Unknown	No/Unknown	Dead	10
58908750	2011	78	White	Male	Divorced	East	6930	8319/3: Collecting duct carcinoma	Positive histology	Right - origin of primary	T3b	N2	M1	90	Poorly differentiated; Grade III	RN	None/Unknown	No/Unknown	Dead	1
59217520	2009	54	Black	Female	Single (never married)	East	5605	8319/3: Collecting duct carcinoma	Positive histology	Left - origin of primary	T1a	N0	M0	25	Poorly differentiated; Grade III	RN	None/Unknown	No/Unknown	Alive	90
59254302	2013	41	Black	Male	Single (never married)	East	6861	8319/3: Collecting duct carcinoma	Positive histology	Left - origin of primary	T3b	N0	M0	51	Undifferentiated; anaplastic; Grade IV	RN	None/Unknown	No/Unknown	Dead	26
59263685	2012	61	Black	Male	Single (never married)	East	4633	8319/3: Collecting duct carcinoma	Positive histology	Right - origin of primary	T3a	N0	M0	45	Undifferentiated; anaplastic; Grade IV	RN	None/Unknown	No/Unknown	Dead	5
59351179	2014	73	White	Female	Married (including common law)	East	5299	8319/3: Collecting duct carcinoma	Positive histology	Right - origin of primary	T3a	N2	M1	50	Poorly differentiated; Grade III	RN	None/Unknown	Yes	Dead	6
59662217	2014	54	White	Male	Married (including common law)	East	5605	8319/3: Collecting duct carcinoma	Positive histology	Left - origin of primary	T4	N2	M1	130	Poorly differentiated; Grade III	RN	None/Unknown	No/Unknown	Dead	2
60249535	2006	75	White	Male	Married (including common law)	East	6406	8319/3: Collecting duct carcinoma	Positive histology	Left - origin of primary	T3a	N1	M0	60	Poorly differentiated; Grade III	RN	None/Unknown	No/Unknown	Dead	7
61520929	2004	66	White	Male	Married (including common law)	East	4667	8319/3: Collecting duct carcinoma	Positive histology	Left - origin of primary	T3a	N2	M0	68	Poorly differentiated; Grade III	RN	None/Unknown	No/Unknown	Alive	145
62074892	2008	61	White	Male	Single (never married)	East	5182	8319/3: Collecting duct carcinoma	Positive histology	Right - origin of primary	T1a	N0	M0	30	Poorly differentiated; Grade III	RN	None/Unknown	No/Unknown	Alive	103
62116109	2009	65	Black	Female	Married (including common law)	East	6406	8319/3: Collecting duct carcinoma	Positive histology	Left - origin of primary	T3a	N0	M1	45	Poorly differentiated; Grade III	RN	None/Unknown	Yes	Dead	7
62118395	2009	62	White	Female	Married (including common law)	East	5347	8319/3: Collecting duct carcinoma	Positive histology	Left - origin of primary	T3a	N1	M1	45	Poorly differentiated; Grade III	RN	Beam radiation	No/Unknown	Dead	10
62722920	2012	43	White	Male	Single (never married)	East	5373	8319/3: Collecting duct carcinoma	Positive histology	Right - origin of primary	T3a	N0	M0	60	Poorly differentiated; Grade III	RN	None/Unknown	No/Unknown	Alive	56
63275809	2014	27	Black	Male	Single (never married)	East	5933	8319/3: Collecting duct carcinoma	Positive histology	Left - origin of primary	T3a	N2	M0	137	Poorly differentiated; Grade III	RN	None/Unknown	No/Unknown	Dead	15
67810593	2011	58	White	Female	Married (including common law)	East	11210	8319/3: Collecting duct carcinoma	Positive histology	Right - origin of primary	T3a	N0	M1	45	Poorly differentiated; Grade III	RN	None/Unknown	No/Unknown	Dead	2
68260849	2008	74	White	Female	Widowed	East	11508	8319/3: Collecting duct carcinoma	Positive histology	Right - origin of primary	T1b	N0	M0	57	Undifferentiated; anaplastic; Grade IV	RN	None/Unknown	No/Unknown	Dead	15
68296735	2009	56	White	Male	Married (including common law)	East	9936	8319/3: Collecting duct carcinoma	Positive histology	Left - origin of primary	T3b	N0	M0	45	Undifferentiated; anaplastic; Grade IV	RN	None/Unknown	No/Unknown	Dead	18
70458500	2004	47	Black	Female	Married (including common law)	East	9936	8319/3: Collecting duct carcinoma	Positive histology	Right - origin of primary	T2	N0	M1	100	Undifferentiated; anaplastic; Grade IV	RN	Beam radiation	No/Unknown	Dead	3
70461562	2004	62	White	Male	Married (including common law)	East	7593	8319/3: Collecting duct carcinoma	Positive histology	Left - origin of primary	T1a	N0	M0	29	Moderately differentiated; Grade II	PN	None/Unknown	No/Unknown	Dead	97
70476338	2004	84	White	Female	Widowed	East	11508	8319/3: Collecting duct carcinoma	Positive histology	Right - origin of primary	T3a	N0	M0	65	Poorly differentiated; Grade III	RN	None/Unknown	No/Unknown	Dead	32
70488636	2004	80	White	Male	Married (including common law)	East	9947	8319/3: Collecting duct carcinoma	Positive histology	Right - origin of primary	T3a	N1	M0	45	Undifferentiated; anaplastic; Grade IV	RN	None/Unknown	Yes	Dead	16
70506057	2004	14	White	Female	Single (never married)	East	7098	8319/3: Collecting duct carcinoma	Positive histology	Left - origin of primary	T3b	N0	M1	180	Poorly differentiated; Grade III	RN	None/Unknown	Yes	Dead	27
70509371	2004	58	White	Male	Single (never married)	East	9947	8319/3: Collecting duct carcinoma	Positive histology	Left - origin of primary	T1a	N0	M0	30	Moderately differentiated; Grade II	PN	None/Unknown	No/Unknown	Alive	146
70518932	2005	61	White	Male	Married (including common law)	East	9831	8319/3: Collecting duct carcinoma	Positive histology	Right - origin of primary	T3a	N0	M1	90	Poorly differentiated; Grade III	RN	None/Unknown	No/Unknown	Dead	6
70567965	2005	34	White	Female	Married (including common law)	East	12944	8319/3: Collecting duct carcinoma	Positive histology	Left - origin of primary	T3b	N0	M1	80	Poorly differentiated; Grade III	RN	None/Unknown	No/Unknown	Dead	6
70596359	2005	59	White	Male	Married (including common law)	East	12944	8319/3: Collecting duct carcinoma	Positive histology	Left - origin of primary	T3b	N0	M1	75	Poorly differentiated; Grade III	RN	None/Unknown	No/Unknown	Dead	2
71000440	2005	32	White	Female	Single (never married)	East	7593	8319/3: Collecting duct carcinoma	Positive histology	Right - origin of primary	T2	N2	M0	96	Poorly differentiated; Grade III	RN	None/Unknown	No/Unknown	Dead	24
71026514	2005	74	Black	Male	Married (including common law)	East	7862	8319/3: Collecting duct carcinoma	Positive histology	Right - origin of primary	T3a	N2	M1	80	Poorly differentiated; Grade III	RN	None/Unknown	No/Unknown	Dead	30
71045879	2006	66	White	Male	Married (including common law)	East	9947	8319/3: Collecting duct carcinoma	Positive histology	Right - origin of primary	T2	N0	M0	115	Moderately differentiated; Grade II	RN	None/Unknown	No/Unknown	Alive	127
71124716	2007	56	White	Male	Married (including common law)	East	13006	8319/3: Collecting duct carcinoma	Positive histology	Right - origin of primary	T3a	N0	M0	35	Poorly differentiated; Grade III	PN	None/Unknown	No/Unknown	Alive	110
71550639	2007	83	Black	Male	Widowed	East	9897	8319/3: Collecting duct carcinoma	Positive histology	Left - origin of primary	T1b	N0	M0	70	Well differentiated; Grade I	RN	None/Unknown	No/Unknown	Dead	1
71554296	2007	40	Black	Female	Single (never married)	East	8682	8319/3: Collecting duct carcinoma	Positive histology	Left - origin of primary	T1b	N0	M0	60	Well differentiated; Grade I	RN	None/Unknown	No/Unknown	Dead	3
71566343	2007	59	White	Female	Married (including common law)	East	11508	8319/3: Collecting duct carcinoma	Positive histology	Right - origin of primary	T3a	N2	M0	100	Undifferentiated; anaplastic; Grade IV	RN	None/Unknown	Yes	Dead	16
71590588	2007	68	White	Male	Married (including common law)	East	7593	8319/3: Collecting duct carcinoma	Positive histology	Left - origin of primary	T3a	N0	M0	24	Moderately differentiated; Grade II	PN	None/Unknown	No/Unknown	Dead	94
71605896	2008	58	Black	Male	Married (including common law)	East	9947	8319/3: Collecting duct carcinoma	Positive histology	Right - origin of primary	T3b	N1	M1	94	Poorly differentiated; Grade III	RN	None/Unknown	Yes	Dead	9
71624719	2008	24	White	Male	Married (including common law)	East	9947	8319/3: Collecting duct carcinoma	Positive histology	Left - origin of primary	T3b	N2	M0	50	Poorly differentiated; Grade III	RN	None/Unknown	Yes	Dead	11
72120083	2009	64	White	Male	Married (including common law)	East	11508	8319/3: Collecting duct carcinoma	Positive histology	Right - origin of primary	T2	N0	M0	88	Undifferentiated; anaplastic; Grade IV	RN	None/Unknown	No/Unknown	Alive	88
72624832	2011	49	White	Male	Married (including common law)	East	8238	8319/3: Collecting duct carcinoma	Positive histology	Left - origin of primary	T1a	N0	M0	11	Well differentiated; Grade I	PN	None/Unknown	No/Unknown	Alive	69
72644403	2011	52	Asian or Pacific Islander	Male	Married (including common law)	East	8682	8319/3: Collecting duct carcinoma	Positive histology	Right - origin of primary	T3b	N1	M0	77	Undifferentiated; anaplastic; Grade IV	RN	None/Unknown	No/Unknown	Dead	11
72665296	2011	49	White	Male	Married (including common law)	East	6660	8319/3: Collecting duct carcinoma	Positive histology	Right - origin of primary	T3a	N0	M0	50	Undifferentiated; anaplastic; Grade IV	RN	None/Unknown	No/Unknown	Dead	7
72667525	2011	84	White	Male	Widowed	East	7593	8319/3: Collecting duct carcinoma	Positive histology	Left - origin of primary	T1a	N1	M1	30	Poorly differentiated; Grade III	none	None/Unknown	No/Unknown	Dead	3
72736145	2012	50	Black	Male	Married (including common law)	East	7443	8319/3: Collecting duct carcinoma	Positive histology	Left - origin of primary	T1b	N0	M1	54	Undifferentiated; anaplastic; Grade IV	RN	None/Unknown	No/Unknown	Dead	8
72780351	2012	61	Black	Female	Divorced	East	7443	8319/3: Collecting duct carcinoma	Positive histology	Left - origin of primary	T3a	N1	M0	75	Poorly differentiated; Grade III	RN	None/Unknown	Yes	Dead	11
74917366	2004	61	Black	Male	Single (never married)	East	4493	8319/3: Collecting duct carcinoma	Positive histology	Left - origin of primary	T3a	N1	M1	57	Poorly differentiated; Grade III	RN	None/Unknown	No/Unknown	Dead	1
74952815	2009	83	White	Male	Widowed	East	5017	8319/3: Collecting duct carcinoma	Positive histology	Right - origin of primary	T1b	N0	M1	51	Poorly differentiated; Grade III	none	None/Unknown	Yes	Dead	1
75465274	2005	70	White	Male	Married (including common law)	East	5854	8319/3: Collecting duct carcinoma	Positive histology	Left - origin of primary	T2	N0	M1	155	Undifferentiated; anaplastic; Grade IV	RN	Beam radiation	No/Unknown	Dead	3
75501912	2005	54	Black	Male	Divorced	East	4814	8319/3: Collecting duct carcinoma	Positive histology	Right - origin of primary	T3a	N0	M0	70	Poorly differentiated; Grade III	RN	None/Unknown	No/Unknown	Alive	133
75951947	2012	70	White	Male	Married (including common law)	East	5212	8319/3: Collecting duct carcinoma	Positive histology	Right - origin of primary	T3NOS	N2	M1	75	Poorly differentiated; Grade III	RN	None/Unknown	Yes	Dead	30
75990566	2007	63	White	Male	Married (including common law)	East	7286	8319/3: Collecting duct carcinoma	Positive histology	Left - origin of primary	T3b	N2	M1	120	Undifferentiated; anaplastic; Grade IV	RN	None/Unknown	No/Unknown	Dead	1
76030087	2008	49	White	Male	Married (including common law)	East	7669	8319/3: Collecting duct carcinoma	Positive histology	Left - origin of primary	T1a	N0	M0	40	Well differentiated; Grade I	PN	None/Unknown	No/Unknown	Alive	103
76051453	2007	41	White	Male	Married (including common law)	East	4719	8319/3: Collecting duct carcinoma	Positive histology	Left - origin of primary	T2	N0	M1	85	Poorly differentiated; Grade III	RN	None/Unknown	Yes	Dead	14
76068716	2009	71	White	Male	Married (including common law)	East	4073	8319/3: Collecting duct carcinoma	Positive histology	Left - origin of primary	T1a	N0	M0	37	Moderately differentiated; Grade II	RN	None/Unknown	No/Unknown	Dead	70
76078543	2008	51	Black	Male	Married (including common law)	East	8320	8319/3: Collecting duct carcinoma	Positive histology	Right - origin of primary	T3b	N0	M0	40	Poorly differentiated; Grade III	RN	None/Unknown	Yes	Dead	20
76579523	2011	61	White	Male	Married (including common law)	East	9087	8319/3: Collecting duct carcinoma	Positive histology	Right - origin of primary	T3a	N1	M1	25	Poorly differentiated; Grade III	RN	None/Unknown	Yes	Dead	4
76585413	2011	72	Black	Female	Widowed	East	5650	8319/3: Collecting duct carcinoma	Positive histology	Right - origin of primary	T3b	N1	M0	125	Undifferentiated; anaplastic; Grade IV	RN	None/Unknown	No/Unknown	Dead	5
76585526	2011	50	Black	Female	Widowed	East	3929	8319/3: Collecting duct carcinoma	Positive histology	Right - origin of primary	T1a	N0	M0	15	Moderately differentiated; Grade II	PN	None/Unknown	No/Unknown	Alive	65
76618859	2013	65	Black	Male	Married (including common law)	East	4859	8319/3: Collecting duct carcinoma	Positive histology	Left - origin of primary	T3a	N2	M0	24	Undifferentiated; anaplastic; Grade IV	RN	None/Unknown	Yes	Dead	31
76658552	2012	65	White	Male	Married (including common law)	East	7131	8319/3: Collecting duct carcinoma	Positive histology	Right - origin of primary	T3a	N0	M1	90	Poorly differentiated; Grade III	RN	Beam radiation	Yes	Dead	13
77129712	2013	56	Black	Male	Married (including common law)	East	5350	8319/3: Collecting duct carcinoma	Positive histology	Right - origin of primary	T4	N1	M1	38	Poorly differentiated; Grade III	RN	None/Unknown	No/Unknown	Dead	17
77220050	2014	78	Black	Male	Married (including common law)	East	5854	8319/3: Collecting duct carcinoma	Positive histology	Left - origin of primary	T3a	N2	M0	61	Undifferentiated; anaplastic; Grade IV	RN	None/Unknown	No/Unknown	Dead	15
